# Supplementary material for: The Effect of Proton Pump Inhibitors on Bone Mineral Density at Specific Anatomical Sites: A Systematic Review and Meta‐Analysis
Source: Biomed Res Int. 2025 Dec 29;2025:1269905. doi: 10.1155/bmri/1269905 (PMC12748532; doi:10.1155/bmri/1269905)
Supplement: Supplementary file 2 — Supporting Information 2 Table S2: Sensitivity analysis (leave‐one‐out) of included studies. [file BMRI-2025-1269905-s001.zip]

Archive with 2 entries (2 files):
- BioMed RI-Supplement Table 2-Sensit_2.docx
- BioMed RI-Supplement Table 2-Sensit_1.docx
